# Supplementary material for: Multitask Approach to Localize Rhizobial Type Three Secretion System Effector Proteins Inside Eukaryotic Cells
Source: Plants (Basel). 2023 May 28;12(11):2133. doi: 10.3390/plants12112133 (PMC10255152; doi:10.3390/plants12112133)
Supplement: Supplementary file 1 [file plants-12-02133-s001.zip]

Archive with 1 entries (1 files):
- plants-2329835-supplementary.pdf
